# Supplementary material for: Prediction of the Future Evolution Trends of Prunus sibirica in China Based on the Key Climate Factors Using MaxEnt Modeling
Source: Biology (Basel). 2024 Nov 25;13(12):973. doi: 10.3390/biology13120973 (PMC11672940; doi:10.3390/biology13120973)
Supplement: Supplementary file 1 [file biology-13-00973-s001.zip]

Archive with 1 entries (1 files):
- biology-3297697-supplementary.pdf
